# Supplementary material for: Observational Diagnostics: The Building Block of AI-Powered Visual Aid for Dental Practitioners
Source: Bioengineering (Basel). 2024 Dec 25;12(1):9. doi: 10.3390/bioengineering12010009 (PMC11759822; doi:10.3390/bioengineering12010009)
Supplement: Supplementary file 1 [file bioengineering-12-00009-s001.zip]

Archive with 1 entries (1 files):
- bioengineering-3308205-supplementary.pdf
